# Supplementary material for: Perceived ageism, macro-level sociopolitical factors, and subjective well-being: a cross-national study of older adults in 43 societies
Source: J Gerontol B Psychol Sci Soc Sci. 2025 Oct 6;80(12):gbaf191. doi: 10.1093/geronb/gbaf191 (PMC12605799; doi:10.1093/geronb/gbaf191)
Supplement: gbaf191_Supplementary_Data [file gbaf191_supplementary_data.zip]

Archive with 1 entries (1 files):
- JGPS suppl Chen & Meng.docx
